# Supplementary material for: Integrated transcriptomics and physio-biochemical analysis revealed key genes affecting the seed germination of Leymus chinensis
Source: Front Plant Sci. 2025 Oct 31;16:1696194. doi: 10.3389/fpls.2025.1696194 (PMC12615476; doi:10.3389/fpls.2025.1696194)
Supplement: Supplementary Figure 1 — The PCA and correlation analysis of transcriptome data. [file DataSheet1.zip]

Archive with 12 entries (11 files):
- Supplementary Materials/
- Supplementary Materials/Supplementary Figure S1.pdf
- Supplementary Materials/Supplementary Figure S2.pdf
- Supplementary Materials/Supplementary Figure S3.pdf
- Supplementary Materials/Supplementary Figure S4.pdf
- Supplementary Materials/Supplementary Table S1.xlsx
- Supplementary Materials/Supplementary Table S2.xlsx
- Supplementary Materials/Supplementary Table S3.xlsx
- Supplementary Materials/Supplementary Table S4.xlsx
- Supplementary Materials/Supplementary Table S5.xlsx
- Supplementary Materials/Supplementary Table S6.xlsx
- Supplementary Materials/~$Table S5.xlsx
