# Supplementary material for: Integrated transcriptomics and physio-biochemical analysis revealed key genes affecting the seed germination of Leymus chinensis
Source: Front Plant Sci. 2025 Oct 31;16:1696194. doi: 10.3389/fpls.2025.1696194 (PMC12615476; doi:10.3389/fpls.2025.1696194)
Supplement: Supplementary Figure 1 — The PCA and correlation analysis of transcriptome data. [file DataSheet1.zip › Supplementary Materials/Supplementary Table S1.xlsx]

## Sheet: Sheet1
Primers in this study.
Gene name	Forward Primer-Sequence (5'-3')	Reverse Primer- Sequence (5'-3')
TRINITY_DN82291_c1_g3_i2_12	CGCCTACATGAAGCTGGAGT	GACTTCACCCCAATCGCTGA
TRINITY_DN45687_c0_g1_i12_1	TTCGTGGTCGCGGAGATATG	CCCTTGGTCGTGAAGTCGAA
TRINITY_DN70651_c0_g2_i1_12	TCCGATGTCAAATCCGTGCA	GAAATCGAAGAACGGCTCGC
TRINITY_DN69074_c2_g1_i7_12	GTCGGCTCATCTCATCCTGG	GCGAGACAACAGGTACACCA
TRINITY_DN58170_c0_g1_i4_11	ACATCCTCATGAGCATCGCC	CCAGAATTCCTTGTCCGGCT
TRINITY_DN42995_c0_g1_i2_4	TCGAGCAGCAGTTCGGATAC	TCCTGATGAACAGCGACGAC
TRINITY_DN38413_c0_g1_i5_4	TCCAACACAACACCACCACA	CGTAGGTGAGCAGGAAGTGG
TRINITY_DN42155_c0_g4_i1_2	AGAGGAGGCTTGAGGAGGAG	CGTCCTCCCGCTTAATCCTC
TRINITY_DN41460_c2_g1_i14_1	GGAGCAGTACAAGGACGTCC	ACCTCGACGTTCTTGCTGTT
TRINITY_DN69218_c0_g1_i4_12	GCTGGGATGGTTCCTGACAA	GACCTGCTCTCCACACTCTG
TRINITY_DN57947_c0_g1_i10_11	TCCTGGTGTCCATGTTCAGC	CTCGGCCAACATCTTGTCCT
TRINITY_DN33489_c0_g1_i1_4	TATGCACAGACACGCCTGTT	ACATGACTACGTGCAAGCCA
TRINITY_DN33832_c0_g1_i1_6 (Actin)	TTGGAATGGGTCAGAAGGATGC	AGTGGTGCCTCAGTAAGAAGC
