# Supplementary material for: Integrated transcriptomics and physio-biochemical analysis revealed key genes affecting the seed germination of Leymus chinensis
Source: Front Plant Sci. 2025 Oct 31;16:1696194. doi: 10.3389/fpls.2025.1696194 (PMC12615476; doi:10.3389/fpls.2025.1696194)
Supplement: Supplementary Figure 1 — The PCA and correlation analysis of transcriptome data. [file DataSheet1.zip › Supplementary Materials/Supplementary Table S2.xlsx]

## Sheet: Sheet1
Sample	RawReads(M)	RawBases(G)	CleanReads(M)	CleanBases(G)	ValidBases(%)	Q30(%)	GC(%)
DH_CK_0_1	83.33	12.5	82.62	12.17	97.38	97.29	54.85
DH_CK_0_2	80.83	12.13	80.12	11.84	97.62	97.08	55.03
DH_CK_0_3	81.19	12.18	80.49	11.9	97.7	96.95	54.98
DH_CK_2_1	83	12.45	82.31	12.19	97.93	96.92	56.4
DH_CK_2_2	85.38	12.81	84.65	12.54	97.9	96.92	56.34
DH_CK_2_3	82.09	12.31	81.42	12.05	97.88	96.94	56.42
DH_CK_7_1	86.02	12.9	85.28	12.63	97.91	96.98	56.58
DH_CK_7_2	84.09	12.61	83.4	12.33	97.77	97.03	56.69
DH_CK_7_3	79.12	11.87	78.45	11.59	97.68	96.83	56.67
H_CK_0_1	79.48	11.92	78.41	11.51	96.53	95.21	55.46
H_CK_0_2	84.08	12.61	82.86	12.17	96.46	95.46	55.56
H_CK_0_3	79.57	11.94	78.35	11.55	96.79	94.57	55.59
H_CK_2_1	84.1	12.62	82.84	12.28	97.33	94.54	56.71
H_CK_2_2	80.87	12.13	79.61	11.76	96.96	94.68	56.62
H_CK_2_3	84.9	12.74	83.62	12.32	96.73	94.82	56.65
H_CK_7_1	82.3	12.35	80.97	12	97.17	94.47	57.17
H_CK_7_2	82.05	12.31	80.8	11.93	96.9	94.85	56.97
H_CK_7_3	79.85	11.98	78.74	11.63	97.08	94.47	57.03
