# Supplementary material for: Integrated transcriptomics and physio-biochemical analysis revealed key genes affecting the seed germination of Leymus chinensis
Source: Front Plant Sci. 2025 Oct 31;16:1696194. doi: 10.3389/fpls.2025.1696194 (PMC12615476; doi:10.3389/fpls.2025.1696194)
Supplement: Supplementary Figure 1 — The PCA and correlation analysis of transcriptome data. [file DataSheet1.zip › Supplementary Materials/Supplementary Table S3.xlsx]

## Sheet: Sheet1
Plant hormone signal transduction
Gene ID	Gene annotation	Expression trends
		DH_CK	H_CK
TRINITY_DN26772_c0_g1_i4_1	jasmonate-zim-domain protein 1, JAZ1	Up	Down
TRINITY_DN34580_c0_g1_i1_1	jasmonate-zim-domain protein 10, JAZ10	Up	Down
TRINITY_DN35292_c0_g2_i4_1	Ethylene insensitive 3 family protein, EIN3	Up	Down
TRINITY_DN37316_c0_g3_i1_4	Ethylene insensitive 3 family protein, EIN3	Up	Down
TRINITY_DN50027_c0_g1_i4_11	bZIP transcription factor	Up	Down
TRINITY_DN42082_c0_g1_i14_5	F-box family protein, SLY1	Up	Down
TRINITY_DN47931_c0_g2_i2_1	Signal transduction histidine kinase, hybrid-type, ethylene sensor, ETR1	Up	Down
TRINITY_DN50094_c0_g1_i1_2	kinase with tetratricopeptide repeat domain-containing protein, BSK5	Up	Down
TRINITY_DN68845_c1_g1_i1_12	AUX/IAA family protein, IAA3	Up	Down
TRINITY_DN50390_c1_g2_i3_7	ethylene response sensor 2, ERS2	Up	Down
TRINITY_DN50523_c0_g1_i4_6	indole-3-acetic acid inducible 18, IAA18	Up	Down
TRINITY_DN50719_c0_g2_i3_2	Ethylene insensitive 3 family protein, EIN3	Up	Down
TRINITY_DN50970_c1_g3_i1_10	ethylene response sensor 2, ERS2	Up	Down
TRINITY_DN51170_c0_g1_i3_10	ETHYLENE-INSENSITIVE3-like 1, EIL1	Up	Down
TRINITY_DN53276_c0_g1_i1_4	GRAS family transcription factor family protein	Up	Down
TRINITY_DN54707_c0_g1_i1_5	kinase with tetratricopeptide repeat domain-containing protein, BSK5	Up	Down
TRINITY_DN54910_c0_g1_i1_1	SAUR-like auxin-responsive protein family, SAUR9	Up	Down
TRINITY_DN56264_c0_g2_i7_6	Protein phosphatase 2C family protein, ABI2	Up	Down
TRINITY_DN57435_c1_g1_i28_11	auxin response factor 1, ARF1	Up	Down
TRINITY_DN57798_c0_g1_i10_8	Leucine-rich repeat protein kinase family protein, FEI1	Up	Down
TRINITY_DN58008_c0_g1_i4_8	jasmonate-zim-domain protein 1, JAZ1	Up	Down
TRINITY_DN60523_c0_g1_i1_3	Protein kinase superfamily protein, CTR1	Up	Down
TRINITY_DN74954_c0_g1_i1_9	Transcriptional factor B3 family protein / auxin-responsive factor AUX/IAA-like protein, ETT	Up	Down
TRINITY_DN80118_c0_g3_i1_9	abscisic acid responsive element-binding factor 1, ABF1	Up	Down
TRINITY_DN38808_c1_g3_i2_4	ERF/AP2 transcription factor family	Up	Down
TRINITY_DN50552_c1_g3_i1_11	homology to ABI2, HAB2	Down	Up
