# Supplementary material for: Integrated transcriptomics and physio-biochemical analysis revealed key genes affecting the seed germination of Leymus chinensis
Source: Front Plant Sci. 2025 Oct 31;16:1696194. doi: 10.3389/fpls.2025.1696194 (PMC12615476; doi:10.3389/fpls.2025.1696194)
Supplement: Supplementary Figure 1 — The PCA and correlation analysis of transcriptome data. [file DataSheet1.zip › Supplementary Materials/Supplementary Table S4.xlsx]

## Sheet: Sheet1
Starch and sucrose metabolism
Gene ID	Gene annotation	Expression trends
		DH_CK	H_CK
TRINITY_DN20697_c0_g1_i1_6	trehalose-6-phosphate synthase, TPS1	Up	Down
TRINITY_DN39159_c0_g7_i2_10	sucrose phosphate synthase 2F, SPS2F	Up	Down
TRINITY_DN42224_c0_g1_i4_7	trehalose phosphatase/synthase 5, TPS5	Up	Down
TRINITY_DN45908_c0_g1_i3_1	Haloacid dehalogenase-like hydrolase (HAD) superfamily protein, TPPF	Up	Down
TRINITY_DN45687_c0_g1_i12_1	alpha-amylase, AMY1	Up	Down
TRINITY_DN48438_c1_g1_i1_4	beta-fructofuranosidase 5, FRUCT5	Up	Down
TRINITY_DN48468_c1_g3_i1_1	Glycosyl hydrolases family 32 protein, BFRTCU1	Up	Down
TRINITY_DN46167_c1_g1_i5_2	beta glucosidase 45, BGLU45	Up	Down
TRINITY_DN50579_c0_g2_i1_10	Glycosyl hydrolases family 32 protein, BFRTCU1	Up	Down
TRINITY_DN50705_c1_g1_i20_7	beta-fructofuranosidase 5, FRUCT5	Up	Down
TRINITY_DN46389_c0_g1_i10_4	alpha-amylase, AMY1	Up	Down
TRINITY_DN50724_c1_g1_i3_4	alpha-xylosidase 1, XYL1	Up	Down
TRINITY_DN50987_c1_g1_i10_7	beta glucosidase 10, BGLU10	Up	Down
TRINITY_DN51049_c2_g1_i7_7	phosphoglucose isomerase 1, PGI1	Up	Down
TRINITY_DN48291_c0_g3_i2_6	alpha-amylase, AMY1	Up	Down
TRINITY_DN51902_c0_g2_i3_5	starch synthase 3, SS3	Up	Down
TRINITY_DN53620_c1_g2_i3_2	UDP-Glycosyltransferase / trehalose-phosphatase family protein, TPS6	Up	Down
TRINITY_DN55864_c0_g1_i6_5	beta-fructofuranosidase 5, FRUCT5	Up	Down
TRINITY_DN56231_c1_g1_i19_6	Glycosyl hydrolases family 32 protein, BFRTCU1	Up	Down
TRINITY_DN56428_c0_g1_i3_6	beta-amylase 1, BAM1	Up	Down
TRINITY_DN56990_c0_g1_i8_6	Glycosyl hydrolase family protein	Up	Down
TRINITY_DN57677_c0_g1_i4_6	trehalose phosphatase/synthase 5, TPS5	Up	Down
TRINITY_DN58350_c0_g1_i5_3	trehalase 1, TRE1	Up	Down
TRINITY_DN62207_c1_g1_i19_3	Glycosyl hydrolases family 32 protein, BFRTCU1	Up	Down
TRINITY_DN63668_c0_g1_i6_11	Haloacid dehalogenase-like hydrolase (HAD) superfamily protein, TPPF	Up	Down
TRINITY_DN66659_c0_g1_i12_11	Glycosyl hydrolases family 32 protein, BFRTCU1	Up	Down
TRINITY_DN66944_c0_g3_i3_8	sucrose phosphate synthase 1F, SPS1F	Up	Down
TRINITY_DN76354_c0_g1_i6_12	Haloacid dehalogenase-like hydrolase (HAD) superfamily protein, TPPA	Up	Down
TRINITY_DN77192_c0_g1_i6_9	hexokinase-like 1, HKL1	Up	Down
TRINITY_DN77739_c0_g1_i1_12	Haloacid dehalogenase-like hydrolase (HAD) superfamily protein, TPPF	Up	Down
TRINITY_DN78322_c0_g1_i2_9	beta-fructofuranosidase 5, FRUCT5	Up	Down
TRINITY_DN80625_c1_g1_i3_9	Glycosyl hydrolases family 32 protein, BFRTCU1	Up	Down
TRINITY_DN82179_c1_g1_i1_12	starch synthase 3, SS3	Up	Down
TRINITY_DN82340_c2_g1_i2_12	trehalose phosphatase/synthase 5, TPS5	Up	Down
