# Supplementary material for: Integrated transcriptomics and physio-biochemical analysis revealed key genes affecting the seed germination of Leymus chinensis
Source: Front Plant Sci. 2025 Oct 31;16:1696194. doi: 10.3389/fpls.2025.1696194 (PMC12615476; doi:10.3389/fpls.2025.1696194)
Supplement: Supplementary Figure 1 — The PCA and correlation analysis of transcriptome data. [file DataSheet1.zip › Supplementary Materials/Supplementary Table S5.xlsx]

## Sheet: Sheet1
MAPK signaling pathway
Gene ID	Gene annotation	Expression trends
		DH_CK	H_CK
TRINITY_DN35194_c0_g1_i4_4	WRKY DNA-binding protein 2, WRKY2	Up	Down
TRINITY_DN35292_c0_g2_i4_1	Ethylene insensitive 3 family protein, EIN3	Up	Down
TRINITY_DN37316_c0_g3_i1_4	Ethylene insensitive 3 family protein	Up	Down
TRINITY_DN44670_c1_g2_i1_6	calmodulin 7, CAM7	Up	Down
TRINITY_DN47931_c0_g2_i2_1	Signal transduction histidine kinase, ETR1	Up	Down
TRINITY_DN48630_c1_g1_i15_1	Protein phosphatase 2C family protein	Up	Down
TRINITY_DN50290_c0_g1_i15_10	WRKY family transcription factor family protein, WRKY33	Up	Down
TRINITY_DN50390_c1_g2_i3_7	ethylene response sensor 2, ERS2	Up	Down
TRINITY_DN50719_c0_g2_i3_2	ETHYLENE-INSENSITIVE3-like 1, EIL1	Up	Down
TRINITY_DN50970_c1_g3_i1_10	ethylene response sensor 2, ERS2	Up	Down
TRINITY_DN51009_c0_g1_i1_10	Leucine-rich receptor-like protein kinase family protein, FLS2	Up	Down
TRINITY_DN51297_c0_g1_i2_5	1-amino-cyclopropane-1-carboxylate synthase 7, ACS7	Up	Down
TRINITY_DN55061_c0_g1_i2_6	WRKY DNA-binding protein 33, WRKY33	Up	Down
TRINITY_DN56264_c0_g2_i7_6	homology to ABI2, HAB2	Up	Down
TRINITY_DN60523_c0_g1_i1_3	Protein kinase superfamily protein, CTR1	Up	Down
TRINITY_DN62225_c0_g1_i8_11	mitogen-activated protein kinase kinase 3, MKK3	Up	Down
TRINITY_DN63797_c0_g1_i3_12	MAP kinase substrate 1, MKS1	Up	Down
TRINITY_DN64141_c0_g1_i6_8	WRKY DNA-binding protein 33, WRKY33	Up	Down
TRINITY_DN81805_c0_g1_i4_12	heavy metal atpase 5, HMA5	Up	Down
