# Supplementary material for: Integrated transcriptomics and physio-biochemical analysis revealed key genes affecting the seed germination of Leymus chinensis
Source: Front Plant Sci. 2025 Oct 31;16:1696194. doi: 10.3389/fpls.2025.1696194 (PMC12615476; doi:10.3389/fpls.2025.1696194)
Supplement: Supplementary Figure 1 — The PCA and correlation analysis of transcriptome data. [file DataSheet1.zip › Supplementary Materials/Supplementary Table S6.xlsx]

## Sheet: WGCNA
Gene ID	Gene annotation
TRINITY_DN80344_c0_g1_i5_12	Eukaryotic aspartyl protease family protein
TRINITY_DN81609_c1_g1_i17_9	alpha-amylase-like protein,AMY1
TRINITY_DN36487_c0_g1_i3_1	alpha-amylase-like 2,AMY2
TRINITY_DN74479_c0_g5_i1_12	Peroxidase superfamily protein
TRINITY_DN77531_c1_g1_i6_12	alpha-amylase-like protein,AMY1
TRINITY_DN55256_c0_g1_i3_5	serine carboxypeptidase-like 23,scpl23
TRINITY_DN44601_c0_g1_i2_3	Cysteine proteinases superfamily protein,CEP1
TRINITY_DN66356_c0_g1_i3_9	alpha-amylase-like protein,AMY1
TRINITY_DN77183_c0_g1_i15_9	alpha-amylase-like 2,AMY2
TRINITY_DN77194_c0_g1_i5_12	Subtilase family protein,ARA12
TRINITY_DN64420_c1_g1_i10_11	alpha-amylase-like protein,AMY1
TRINITY_DN77700_c0_g1_i13_9	alpha-amylase-like protein,AMY1
TRINITY_DN53259_c0_g1_i5_11	EamA-like transporter family protein,UMAMIT25
TRINITY_DN69250_c0_g1_i1_9	NAC domain containing protein 19,NAC019
TRINITY_DN50206_c0_g1_i2_2	Glycosyl hydrolase family 10 protein
TRINITY_DN74287_c0_g1_i7_12	flavonol synthase 1,FLS1
TRINITY_DN76215_c0_g1_i8_12	Glycosyl hydrolase superfamily protein
TRINITY_DN78331_c0_g1_i6_12	endonuclease 4,ENDO4
TRINITY_DN49037_c0_g1_i5_6	SKU5 similar 5,sks5
TRINITY_DN40682_c0_g1_i2_12	Calcium-binding EF-hand family protein
TRINITY_DN56000_c0_g1_i1_11	flavanone 3-hydroxylase,F3H
TRINITY_DN55406_c0_g1_i6_5	Glycosyl hydrolase superfamily protein
TRINITY_DN58470_c2_g1_i4_11	alpha-amylase-like protein,AMY1
TRINITY_DN72551_c2_g1_i4_12	alpha-amylase-like protein,AMY1
TRINITY_DN59000_c0_g2_i7_3	alpha-amylase-like 2,AMY2
TRINITY_DN45655_c0_g1_i1_6	carbohydrate-binding domain-containing protein.RXF12
TRINITY_DN77040_c0_g1_i3_9	serine carboxypeptidase-like 26,scpl26
TRINITY_DN51439_c1_g1_i8_3	alpha-amylase-like protein,AMY1
TRINITY_DN81506_c0_g1_i8_9	phosphate 1,PHO1
TRINITY_DN58125_c1_g2_i2_6	alpha-amylase-like protein,AMY1
TRINITY_DN77933_c0_g1_i2_12	S-adenosyl-L-methionine-dependent methyltransferases superfamily protein,ERD3
TRINITY_DN67828_c0_g1_i9_9	cysteine proteinase1,CP1
TRINITY_DN78743_c1_g1_i8_12	purple acid phosphatase 3,PAP3
TRINITY_DN60037_c0_g1_i1_12	jasmonate-regulated 21,JRG21
TRINITY_DN35103_c0_g1_i3_7	Cysteine proteinases superfamily protein,CEP1
TRINITY_DN34974_c0_g2_i5_4	6-phosphogluconate dehydrogenase family protein
TRINITY_DN45251_c0_g1_i4_10	uncharacterized protein
TRINITY_DN40317_c0_g2_i3_5	actin depolymerizing factor 11,ADF11
TRINITY_DN52783_c0_g3_i1_6	cytochrome P450,family 71,subfamily B,polypeptide 34,CYP71B34
TRINITY_DN50552_c1_g3_i1_11	homology to ABI2,HAB2
TRINITY_DN44826_c0_g2_i2_10	SGNH hydrolase-type esterase superfamily protein
TRINITY_DN59829_c0_g1_i1_9	heat shock protein 18.2,HSP18.2
TRINITY_DN42222_c0_g1_i5_1	Peroxidase superfamily protein
TRINITY_DN54405_c2_g1_i5_8	Copia-like polyprotein/retrotransposon
TRINITY_DN44904_c0_g1_i8_4	Peroxidase superfamily protein
TRINITY_DN47908_c1_g4_i1_4	Ribonuclease H-like superfamily protein
TRINITY_DN16198_c0_g1_i1_2	O-methyltransferase family protein
TRINITY_DN38731_c0_g2_i3_10	hydroxy methylglutaryl CoA reductase 1
